# Supplementary material for: DNA methylation in normal-appearing tissue associated with prostate cancer recurrence and metastasis
Source: Clin Epigenetics. 2025 Jul 21;17:127. doi: 10.1186/s13148-025-01932-x (PMC12281782; doi:10.1186/s13148-025-01932-x)
Supplement: Supplementary file 2 — Additional file2 (TXT 2 KB) [file 13148_2025_1932_MOESM2_ESM.txt]

Gene	logFC_cancer	adj_pval_cancer	logFC_recurrence	adj_pval_recurrence	DNAmet_geneex_correlation
ENSG00000152104	-1.08574212067532	1.47980977311844e-16	-0.067454927116405	0.980939569948436	0.0716151805841769
ENSG00000133392	-1.74632651875334	3.8880277570665e-12	-0.283974208114272	0.980939569948436	-0.0516523928453674
ENSG00000134198	-1.28426496296856	2.58092905657759e-11	-0.0693095250133881	0.980939569948436	0.0279184760877828
ENSG00000149346	0.685239698696571	6.9240610557856e-09	0.169043671349046	0.936235252763622	-0.0941905458806769
ENSG00000115935	-0.716525276238709	3.19765021775992e-08	0.0051245430562373	0.980939569948436	-0.314805295202498
ENSG00000196458	0.422741317810281	3.57729198531215e-07	0.226453217006	0.77961236560908	-0.486232497133579
ENSG00000113719	0.735228854288027	3.57729198531215e-07	0.0155449539745325	0.980939569948436	-0.219054307491047
ENSG00000140090	-1.27481758862532	1.78288741423418e-06	0.08753987325514	0.980939569948436	-0.0827180076799049
ENSG00000196396	-0.339061801185136	3.13141392321131e-05	-0.0513097958174734	0.980939569948436	-0.534412993280715
ENSG00000116922	0.369956309872352	4.18270710514691e-05	-0.0115088720410711	0.980939569948436	-0.0687431651654366
ENSG00000125863	-0.306031550769251	0.000135680111738386	-0.284737013141422	0.367002564037064	0.231688288802361
ENSG00000164815	0.27913951447205	0.00347722906179185	-0.175974425797222	0.830063613789956	-0.268609816719032
ENSG00000183665	0.21387978616543	0.00740145659827718	0.0241180098236336	0.980939569948436	-0.54786467045789
ENSG00000168807	-0.199239565882893	0.00902987568491461	-0.0781985132931057	0.980939569948436	-0.00192520324955819
ENSG00000204574	-0.16175202955816	0.0395491105403083	-0.106215358215506	0.936235252763622	0.355389215057441
ENSG00000178980	-0.23985763071474	0.0395491105403083	-0.0980526826288462	0.980939569948436	-0.331031387665611
ENSG00000271092	0.484380492848799	0.0488777071443446	0.465232784084873	0.830063613789956	0.257076582594553
ENSG00000122481	0.20528551115635	0.191214424153266	0.376569317662574	0.77961236560908	0.263017225121709
ENSG00000067365	0.00564105007863167	0.947731612435891	0.118776709364713	0.936235252763622	0.0842914335954716
