# Supplementary material for: DNA methylation in normal-appearing tissue associated with prostate cancer recurrence and metastasis
Source: Clin Epigenetics. 2025 Jul 21;17:127. doi: 10.1186/s13148-025-01932-x (PMC12281782; doi:10.1186/s13148-025-01932-x)
Supplement: Supplementary file 3 — Additional file3 (TXT 2 KB) [file 13148_2025_1932_MOESM3_ESM.txt]

Gene	logFC_cancer	adj_pval_cancer	logFC_nomets	adj_pval_nomets	DNAmet_geneex_correlation
ENSG00000070808	-1.65881015877908	2.96151726997058e-06	-0.508004322221301	0.775920305496911	-0.00519468660656847
ENSG00000118263	-0.503798711557961	5.81053395998751e-05	-0.157528085719011	0.775920305496911	-0.0330924997495573
ENSG00000120868	-0.37129553404195	0.00053757891911693	0.0572199651113843	0.835873821519462	0.0667926294820252
ENSG00000172534	-0.323071192667083	0.00100865349956867	-0.123620541201067	0.775920305496911	-0.0020236638603525
ENSG00000113504	0.288112192199318	0.00449941633923218	-0.128662664677423	0.775920305496911	-0.102787982552789
ENSG00000147872	-0.401313240434072	0.00449941633923218	-0.397223363757899	0.662581477727095	-0.183405655069611
ENSG00000096080	-0.401772591798159	0.00449941633923218	0.316488060804528	0.775920305496911	0.275945654996409
ENSG00000116704	-0.299296955418474	0.00546472196620024	0.0694542851000285	0.835873821519462	-0.189188308688916
ENSG00000148429	0.215200158324289	0.0120139885631582	0.0393978226836486	0.835873821519462	0.177490264270783
ENSG00000187045	-0.675470978154934	0.012274306454373	0.0963680026941016	0.835873821519462	0.193481903483011
ENSG00000081985	0.609001428471398	0.0332572324404741	-0.147886204433027	0.835873821519462	-0.190414273095541
ENSG00000026103	-0.370461670216019	0.0352321561811591	-0.183362436103616	0.835873821519462	-0.35657121235565
ENSG00000088930	-0.0908656556729006	0.312408801142476	-0.0270635312234591	0.835873821519462	-0.266791028856622
ENSG00000164574	0.0706857830296575	0.411155173825027	0.114315375873322	0.775920305496911	-0.0611156996836104
